# Supplementary material for: Circular RNA circ-MTHFD1L induces HR repair to promote gemcitabine resistance via the miR-615-3p/RPN6 axis in pancreatic ductal adenocarcinoma
Source: J Exp Clin Cancer Res. 2022 Apr 23;41:153. doi: 10.1186/s13046-022-02343-z (PMC9034615; doi:10.1186/s13046-022-02343-z)
Supplement: Supplementary file 9 — Additional file 9: Table S4. MiRNAs predicted by ENCORI, CircInteractome, Circbank and CircAtlas databases that may bind to circ-MTHFD1L and the intersection of the four databases. [file 13046_2022_2343_MOESM9_ESM.xls]

## Sheet: Sheet1
Table S4. MiRNAs predicted by ENCORI, CircInteractome, Circbank and CircAtlas databases that may bind to circ-MTHFD1L and the intersection of the four databases
ENCORI	CircInteractome	Circbank	CircAtlas	Common elements in ENCORI|CircInteractome|Circbank|CircAtlas
hsa-miR-1287-5p	hsa-miR-1245	hsa-miR-103a-2-5p	hsa-miR-103a-2-5p	hsa-miR-516b-5p
hsa-miR-346	hsa-mir-1276	hsa-miR-1245a	hsa-miR-216a-5p	hsa-miR-615-3p
hsa-miR-516b-5p	hsa-miR-1287-5p	hsa-miR-342-3p	hsa-miR-217
hsa-miR-1276	hsa-miR-1288-3p	hsa-miR-3691-3p	hsa-miR-19b-1-5p
hsa-miR-3617-5p	hsa-miR-1299	hsa-miR-8079	hsa-miR-19b-2-5p
hsa-miR-181a-5p	hsa-miR-217-5p	hsa-miR-1226-3p	hsa-miR-103a-2-5p
hsa-miR-181b-5p	hsa-mir-346	hsa-miR-154-3p	hsa-miR-181b-5p
hsa-miR-181c-5p	hsa-miR-377-3p	hsa-miR-181a-5p	hsa-miR-216a-5p
hsa-miR-181d-5p	hsa-miR-485-3p	hsa-miR-181b-5p	hsa-miR-217
hsa-miR-892c-5p	hsa-miR-487a-3p	hsa-miR-186-3p	hsa-miR-103a-2-5p
hsa-miR-4262	hsa-miR-516b-5p	hsa-miR-216a-5p	hsa-miR-103a-2-5p
hsa-miR-641	hsa-miR-615-3p	hsa-miR-217	hsa-miR-1226-3p
hsa-miR-615-3p	hsa-miR-873-5p	hsa-miR-3183	hsa-miR-1228-3p
hsa-miR-873-5p		hsa-miR-3199	hsa-miR-1229-3p
hsa-miR-539-3p		hsa-miR-329-3p	hsa-miR-1236-5p
hsa-miR-154-3p		hsa-miR-362-3p	hsa-miR-1238-5p
hsa-miR-485-3p		hsa-miR-377-3p	hsa-miR-4758-5p
hsa-miR-487a-3p		hsa-miR-4262	hsa-miR-124-3p.1
		hsa-miR-4635	hsa-miR-1243
		hsa-miR-4652-5p	hsa-miR-1245a
		hsa-miR-4765	hsa-miR-8079
		hsa-miR-487a-3p	hsa-miR-1245a
		hsa-miR-501-5p	hsa-miR-8079
		hsa-miR-506-3p	hsa-miR-1251-3p
		hsa-miR-516b-5p	hsa-miR-1276
		hsa-miR-539-3p	hsa-miR-1285-5p
		hsa-miR-593-5p	hsa-miR-1288-3p
		hsa-miR-6128	hsa-miR-1292-5p
		hsa-miR-615-3p	hsa-miR-1299
		hsa-miR-641	hsa-miR-140-3p.2
		hsa-miR-6510-5p	hsa-miR-15-5p
		hsa-miR-6815-3p	hsa-miR-16-5p
		hsa-miR-6819-3p	hsa-miR-195-5p
		hsa-miR-6877-3p	hsa-miR-424-5p
		hsa-miR-7110-3p	hsa-miR-497-5p
		hsa-miR-8052	hsa-miR-154-3p
		hsa-miR-8077	hsa-miR-487-3p
		hsa-miR-873-5p	hsa-miR-154-5p
			hsa-miR-181-5p
			hsa-miR-1825
			hsa-miR-183-3p
			hsa-miR-186-3p
			hsa-miR-1909-3p
			hsa-miR-6722-3p
			hsa-miR-191-5p
			hsa-miR-199-5p
			hsa-miR-20a-3p
			hsa-miR-214-3p
			hsa-miR-3619-5p
			hsa-miR-216a-5p
			hsa-miR-216b-5p
			hsa-miR-217
			hsa-miR-224-5p
			hsa-miR-2277-5p
			hsa-miR-2681-5p
			hsa-miR-2682-3p
			hsa-miR-6781-3p
			hsa-miR-27-3p
			hsa-miR-3120-3p
			hsa-miR-3144-5p
			hsa-miR-3160-3p
			hsa-miR-3182
			hsa-miR-3183
			hsa-miR-4723-3p
			hsa-miR-6769b-3p
			hsa-miR-3191-3p
			hsa-miR-3199
			hsa-miR-8052
			hsa-miR-3200-5p
			hsa-miR-329-3p
			hsa-miR-362-3p
			hsa-miR-340-3p
			hsa-miR-6827-3p
			hsa-miR-342-3p
			hsa-miR-342-3p
			hsa-miR-346
			hsa-miR-3610
			hsa-miR-3619-3p
			hsa-miR-362-5p
			hsa-miR-500b-5p
			hsa-miR-3621
			hsa-miR-3622a-5p
			hsa-miR-3654
			hsa-miR-3656
			hsa-miR-365a-5p
			hsa-miR-365b-5p
			hsa-miR-3680-3p
			hsa-miR-3689a-5p
			hsa-miR-3689b-5p
			hsa-miR-3689e
			hsa-miR-3689f
			hsa-miR-3689d
			hsa-miR-6851-5p
			hsa-miR-3691-3p
			hsa-miR-3691-3p
			hsa-miR-3692-3p
			hsa-miR-3714
			hsa-miR-377-3p
			hsa-miR-377-5p
			hsa-miR-6086
			hsa-miR-3910
			hsa-miR-3914
			hsa-miR-3940-3p
			hsa-miR-3940-3p
			hsa-miR-3942-3p
			hsa-miR-3977
			hsa-miR-409-5p
			hsa-miR-431-5p
			hsa-miR-4311
			hsa-miR-4315
			hsa-miR-4427
			hsa-miR-4443
			hsa-miR-4452
			hsa-miR-4455
			hsa-miR-4471
			hsa-miR-8059
			hsa-miR-4479
			hsa-miR-4480
			hsa-miR-4484
			hsa-miR-4487
			hsa-miR-449b-3p
			hsa-miR-450b-5p
			hsa-miR-4515
			hsa-miR-4524-5p
			hsa-miR-4539
			hsa-miR-4635
			hsa-miR-4652-5p
			hsa-miR-4658
			hsa-miR-6790-5p
			hsa-miR-4663
			hsa-miR-4680-3p
			hsa-miR-4681
			hsa-miR-4682
			hsa-miR-4690-3p
			hsa-miR-5685
			hsa-miR-4690-3p
			hsa-miR-5685
			hsa-miR-4690-5p
			hsa-miR-4700-3p
			hsa-miR-4707-3p
			hsa-miR-4709-3p
			hsa-miR-4711-5p
			hsa-miR-4727-5p
			hsa-miR-4733-3p
			hsa-miR-4740-3p
			hsa-miR-4740-5p
			hsa-miR-4765
			hsa-miR-4778-3p
			hsa-miR-4782-5p
			hsa-miR-5706
			hsa-miR-499a-3p
			hsa-miR-499b-3p
			hsa-miR-5001-3p
			hsa-miR-5002-3p
			hsa-miR-5003-5p
			hsa-miR-501-5p
			hsa-miR-503-5p
			hsa-miR-506-5p
			hsa-miR-507
			hsa-miR-557
			hsa-miR-509-3-5p
			hsa-miR-509-5p
			hsa-miR-4418
			hsa-miR-5095
			hsa-miR-7151-3p
			hsa-miR-513a-5p
			hsa-miR-516b-5p
			hsa-miR-5187-3p
			hsa-miR-5190
			hsa-miR-526b-5p
			hsa-miR-539-3p
			hsa-miR-548an
			hsa-miR-558
			hsa-miR-5582-5p
			hsa-miR-582-3p
			hsa-miR-583
			hsa-miR-593-5p
			hsa-miR-603
			hsa-miR-609
			hsa-miR-6128
			hsa-miR-6132
			hsa-miR-6836-5p
			hsa-miR-615-3p
			hsa-miR-6165
			hsa-miR-627-3p
			hsa-miR-634
			hsa-miR-641
			hsa-miR-3617-5p
			hsa-miR-646
			hsa-miR-6501-3p
			hsa-miR-6505-5p
			hsa-miR-6510-5p
			hsa-miR-6515-5p
			hsa-miR-655-5p
			hsa-miR-6768-3p
			hsa-miR-6772-5p
			hsa-miR-6783-5p
			hsa-miR-6787-3p
			hsa-miR-6793-3p
			hsa-miR-6796-3p
			hsa-miR-6798-5p
			hsa-miR-6814-3p
			hsa-miR-6872-5p
			hsa-miR-6815-3p
			hsa-miR-6817-3p
			hsa-miR-6819-3p
			hsa-miR-6877-3p
			hsa-miR-6849-3p
			hsa-miR-6854-5p
			hsa-miR-6856-3p
			hsa-miR-6873-3p
			hsa-miR-6885-3p
			hsa-miR-7110-3p
			hsa-miR-7112-3p
			hsa-miR-7160-5p
			hsa-miR-7641
			hsa-miR-767-5p
			hsa-miR-8062
			hsa-miR-8062
			hsa-miR-8077
			hsa-miR-8485
			hsa-miR-873-5p.1
			hsa-miR-875-3p
			hsa-miR-892-5p
			hsa-miR-922
			hsa-miR-99-3p
			hsa-miR-103a-2-5p
			hsa-miR-103a-2-5p
			hsa-miR-1226-3p
			hsa-miR-1228-3p
			hsa-miR-1229-3p
			hsa-miR-1236-5p
			hsa-miR-1238-5p
			hsa-miR-4758-5p
			hsa-miR-124-3p.1
			hsa-miR-1243
			hsa-miR-1245a
			hsa-miR-8079
			hsa-miR-1245a
			hsa-miR-8079
			hsa-miR-1251-3p
			hsa-miR-1276
			hsa-miR-1285-5p
			hsa-miR-1288-3p
			hsa-miR-1292-5p
			hsa-miR-1299
			hsa-miR-140-3p.2
			hsa-miR-15-5p
			hsa-miR-16-5p
			hsa-miR-195-5p
			hsa-miR-424-5p
			hsa-miR-497-5p
			hsa-miR-154-3p
			hsa-miR-487-3p
			hsa-miR-154-5p
			hsa-miR-181-5p
			hsa-miR-1825
			hsa-miR-183-3p
			hsa-miR-186-3p
			hsa-miR-1909-3p
			hsa-miR-6722-3p
			hsa-miR-191-5p
			hsa-miR-199-5p
			hsa-miR-20a-3p
			hsa-miR-214-3p
			hsa-miR-3619-5p
			hsa-miR-216a-5p
			hsa-miR-216b-5p
			hsa-miR-217
			hsa-miR-224-5p
			hsa-miR-2277-5p
			hsa-miR-2681-5p
			hsa-miR-2682-3p
			hsa-miR-6781-3p
			hsa-miR-27-3p
			hsa-miR-3120-3p
			hsa-miR-3144-5p
			hsa-miR-3160-3p
			hsa-miR-3182
			hsa-miR-3183
			hsa-miR-4723-3p
			hsa-miR-6769b-3p
			hsa-miR-3191-3p
			hsa-miR-3199
			hsa-miR-8052
			hsa-miR-3200-5p
			hsa-miR-329-3p
			hsa-miR-362-3p
			hsa-miR-340-3p
			hsa-miR-6827-3p
			hsa-miR-342-3p
			hsa-miR-342-3p
			hsa-miR-346
			hsa-miR-3610
			hsa-miR-3619-3p
			hsa-miR-362-5p
			hsa-miR-500b-5p
			hsa-miR-3621
			hsa-miR-3622a-5p
			hsa-miR-3654
			hsa-miR-3656
			hsa-miR-365a-5p
			hsa-miR-365b-5p
			hsa-miR-3680-3p
			hsa-miR-3689a-5p
			hsa-miR-3689b-5p
			hsa-miR-3689e
			hsa-miR-3689f
			hsa-miR-3689d
			hsa-miR-6851-5p
			hsa-miR-3691-3p
			hsa-miR-3691-3p
			hsa-miR-3692-3p
			hsa-miR-3714
			hsa-miR-377-3p
			hsa-miR-377-5p
			hsa-miR-6086
			hsa-miR-3910
			hsa-miR-3914
			hsa-miR-3940-3p
			hsa-miR-3940-3p
			hsa-miR-3942-3p
			hsa-miR-3977
			hsa-miR-409-5p
			hsa-miR-431-5p
			hsa-miR-4311
			hsa-miR-4315
			hsa-miR-4427
			hsa-miR-4443
			hsa-miR-4452
			hsa-miR-4455
			hsa-miR-4471
			hsa-miR-8059
			hsa-miR-4479
			hsa-miR-4480
			hsa-miR-4484
			hsa-miR-4487
			hsa-miR-449b-3p
			hsa-miR-450b-5p
			hsa-miR-4515
			hsa-miR-4524-5p
			hsa-miR-4539
			hsa-miR-4635
			hsa-miR-4652-5p
			hsa-miR-4658
			hsa-miR-6790-5p
			hsa-miR-4663
			hsa-miR-4680-3p
			hsa-miR-4681
			hsa-miR-4682
			hsa-miR-4690-3p
			hsa-miR-5685
			hsa-miR-4690-3p
			hsa-miR-5685
			hsa-miR-4690-5p
			hsa-miR-4700-3p
			hsa-miR-4707-3p
			hsa-miR-4709-3p
			hsa-miR-4711-5p
			hsa-miR-4727-5p
			hsa-miR-4733-3p
			hsa-miR-4740-3p
			hsa-miR-4740-5p
			hsa-miR-4765
			hsa-miR-4778-3p
			hsa-miR-4782-5p
			hsa-miR-5706
			hsa-miR-499a-3p
			hsa-miR-499b-3p
			hsa-miR-5001-3p
			hsa-miR-5002-3p
			hsa-miR-5003-5p
			hsa-miR-501-5p
			hsa-miR-503-5p
			hsa-miR-506-5p
			hsa-miR-507
			hsa-miR-557
			hsa-miR-509-3-5p
			hsa-miR-509-5p
			hsa-miR-4418
			hsa-miR-5095
			hsa-miR-7151-3p
			hsa-miR-513a-5p
			hsa-miR-516b-5p
			hsa-miR-5187-3p
			hsa-miR-5190
			hsa-miR-526b-5p
			hsa-miR-539-3p
			hsa-miR-548an
			hsa-miR-558
			hsa-miR-5582-5p
			hsa-miR-582-3p
			hsa-miR-583
			hsa-miR-593-5p
			hsa-miR-603
			hsa-miR-609
			hsa-miR-6128
			hsa-miR-6132
			hsa-miR-6836-5p
			hsa-miR-615-3p
			hsa-miR-6165
			hsa-miR-627-3p
			hsa-miR-634
			hsa-miR-641
			hsa-miR-3617-5p
			hsa-miR-646
			hsa-miR-6501-3p
			hsa-miR-6505-5p
			hsa-miR-6510-5p
			hsa-miR-6515-5p
			hsa-miR-655-5p
			hsa-miR-6768-3p
			hsa-miR-6772-5p
			hsa-miR-6783-5p
			hsa-miR-6787-3p
			hsa-miR-6793-3p
			hsa-miR-6796-3p
			hsa-miR-6798-5p
			hsa-miR-6814-3p
			hsa-miR-6872-5p
			hsa-miR-6815-3p
			hsa-miR-6817-3p
			hsa-miR-6819-3p
			hsa-miR-6877-3p
			hsa-miR-6849-3p
			hsa-miR-6854-5p
			hsa-miR-6856-3p
			hsa-miR-6873-3p
			hsa-miR-6885-3p
			hsa-miR-7110-3p
			hsa-miR-7112-3p
			hsa-miR-7160-5p
			hsa-miR-7641
			hsa-miR-767-5p
			hsa-miR-8062
			hsa-miR-8062
			hsa-miR-8077
			hsa-miR-8485
			hsa-miR-873-5p.1
			hsa-miR-875-3p
			hsa-miR-892-5p
			hsa-miR-922
			hsa-miR-99-3p
