# Supplementary material for: Circular RNA circ-MTHFD1L induces HR repair to promote gemcitabine resistance via the miR-615-3p/RPN6 axis in pancreatic ductal adenocarcinoma
Source: J Exp Clin Cancer Res. 2022 Apr 23;41:153. doi: 10.1186/s13046-022-02343-z (PMC9034615; doi:10.1186/s13046-022-02343-z)
Supplement: Supplementary file 10 — Additional file 10: Table S5. Downstream target genes of miR-615-3p predicted by ENCORI, miRDB, mirDIP, miRTarBase and TargetScan databases and the intersection of five databases. [file 13046_2022_2343_MOESM10_ESM.xls]

## Sheet: Sheet1
Table S5. Downstream target genes of miR-615-3p predicted by ENCORI, miRDB, mirDIP, miRTarBase and TargetScan databases and the intersection of five databases
ENCORI	miRDB	mirDIP	miRTarBase	TargetScan	Common elements in ENCORI|miRDB|mirDIP|miRTarBase|TargetScan
GDI1	PSMD11	MEF2A	LCOR	LRRC73	PSMD11(RPN6)
CCNL2	ZNF626	FBXW2	KIF14	BLOC1S1
PEX10	ITSN1	TM9SF2	CDC37	SMARCE1
CEP104	MEF2A	PSMD11	KLHL42	TLE2
CHD5	USP44	MAPT	PBX3	MEF2A
CTNNBIP1	TOMM7	TLE2	TRIP10	TM9SF2
WASF2	NUP62	SMARCE1	C19orf54	ARFGAP1
WASF2	LCOR	LRRC73	UBR3	MYLK2
PEF1	LRRC73	LRPAP1	BVES	PSMD11
GPBP1L1	FAHD2B	ARFGAP3	DIXDC1	MAPT
LRRC41	KRTAP5-11	LCOR	ENAH	FBXW2
CYP4A11	LTBP3	FADS1	FBXO28	KIAA0556
IGSF3	LRPAP1	MYLK2	CCDC127	SHANK3
ENSA	FADS1	KATNIP	ZFYVE9	IGF2
CERS2	CBX6	SMARCD2	TRAFD1	GBX2
GATAD2B	PRKCG	CRIM1	HIST2H4B
RAB13	FCMR	USP44	PRKCD
SMG5	ZFAND2A	CEBPA	CEP152
KIF14	PRRT2	ARHGEF9	TLE1
LRRN2	AZIN1	FCMR	DCAF12
FCMR	SZRD1	CELF2	UBA52
ENAH	IQCE	GAB2	PRR12
JMJD4	GNAO1	IGF2	ATP6
TAF5L	POLR3B	MLLT6	CHRNA5
C1orf198	SEMA4B	IQCE	RPL9
AGRN	RAB30	REV1	TRPC1
SKI	PODXL	KIF1A	TUFM
KCNAB2	SUPT16H	AKT2	GTF3C4
ESPN	GRAPL	MYRF	ESPL1
UBE4B	CLIP2	BLOC1S1	FKBP4
KIF1B	APOB	CLIP2	GNL3
MFN2	GP5	LAMC1	ZNF235
DDI2	FLT1	HOXB4	KIAA1429
SZRD1	CXorf40A	ITSN1	HIST2H2AA3
SESN2	ST14	NSMF	PABPC4
PHACTR4	LRRC4B	KLF13	RHBDF2
TRNAU1AP		CRACR2B	CTSZ
ZNF362		LASP1	IMPDH2
AGO4		RALY	PTPRK
PTPRF		ADGRG1	IGF2BP1
RNF220		ITCH	HNRNPL
RNF220		CAPN1	CNOT1
RNF220		STAT5B	FAM53B
PCSK9		RGMA	SLC1A4
PCSK9		SHANK3	ELF4
RPL5		GGA3	HIST1H2BJ
FAM102B		PLEKHG5	CORO1A
CELSR2		BCL2L2	NR2C2
ATP1A1		IGFBP5	GATAD2A
ECM1		CHST3	PPP1R15B
PRUNE1		SYNGR1	SSR3
ZNF687		CBX6	GRPEL2
UCK2		ATXN2L	ATP2B1
DCAF6		ENSA	BCOR
MAPKAPK2		TOMM7	CPSF4
DEGS1		AZIN1	NPRL3
COQ8A		GNAO1	SMARCA4
ARF1		ZBTB47	VPS72
ASB13		GATD1	PANK2
CASC10		CMTM4	KIF2A
CXCL12		FOXE1	NOLC1
ZFAND4		TMEM259	NXF1
KCNMA1		ANKRD52	PVRL1
ZCCHC24		TRMT112	YWHAZ
ZCCHC24		LRRC14	PRPSAP1
WAPL		SNX21	TCP1
CPEB3		FAM163B	EEF2
C10orf76		KMT5C	KHSRP
ECHS1		NUBP2	WDR4
GATA3		RNF220	TMPO
CACNB2		ST14	PA2G4
MLLT10		CAVIN1	CHD7
FUT11		SH2B1	SIPA1L3
ZMIZ1		IQSEC2	CUEDC2
CDHR1		WDR26	CBX6
LCOR		FDXR	HSPA8
SCD		IFIT2	EIF3C
LZTS2		MCL1	PTMA
TRIM8		UBASH3B	MSH6
MXI1		SZRD1	PSMF1
ZRANB1		GPBP1L1	VDAC1
GATD1		TMEM120B	CTNNA1
IGF2		CHMP7	YIPF6
IGF2		ORAI2	SLC30A1
NAP1L4		IGF1R	TMUB1
TP53I11		GCNT2	SEC24C
MTCH2		SRF	BRD2
FNBP4		SIRPA	PTBP1
CPSF7		TMUB1	KIAA1109
GANAB		CAMSAP1	RPL15
TRMT112		LDLRAD4	GNAS
EHD1		TTC39C	CHD4
LTBP3		GGA2	EBNA1BP2
LTBP3		ZNF512B	AP3M1
CPT1A		ZNF768	SYPL2
BACE1		GUCD1	XRCC6
RASSF7		TINF2	DAZAP1
PHRF1		MTR	RPN2
TUB		ADAR	CDC7
HSD17B12		GPI	SVIL
F2		IRF1	ENO1
F2		WAPL	PPIL1
SLC39A13		TAB3	ZBTB4
FADS2		CYP20A1	ABT1
FADS2		KMT2C	PRR3
SAC3D1		PRRT2	EIF2B3
CAPN1		PRDM15	TJP1
CAPN1		SNX3	RBM10
DPF2		GRK6	MRFAP1
FRMD8		ADGRL1	DPH7
PELI3		MAFG	TROAP
RCE1		ARHGAP35	HDAC1
SYT12		ARRDC3	FOXO4
SYT12		PTBP3	HNRNPU
CCND1		ELFN2	MRPL21
DIXDC1		KIAA0513	EP300
ST14		SFXN4	RASAL3
TNFRSF1A		ADARB1	TPST2
LMBR1L		TSC22D4	UBC
RARG		INO80	CCND3
ANKRD52		TNPO2	INTS1
DCTN2		DNAJB6	EXOC2
CTDSP2		SHISA5	SYPL1
USP44		UBP1	PAFAH1B2
NT5DC3		ANO10	CHAMP1
GIT2		IDH3A	SERBP1
CIT		ADAM19	RAPGEF1
PITPNM2		FCHSD1	HELLS
NCOR2		PMPCA	HSPA4
GOLGA3		IRF2BP1	FAM13A
ZNF605		DOHH	SALL2
TSPAN9		PPP2R5D	MORF4L1
C12orf57		UCK2	PCNA
RASSF8		RC3H1	RNF25
KLHL42		FAM219A	RPSA
FAR2		GFOD1	PHGDH
CACNB3		FOXN3	SUPT20H
DIP2B		SEC24C	GOSR1
ACVRL1		DNAJC5	RPL37A
ACVRL1		LPAR3	RPS3
HOXC11		PALM2AKAP2	ANP32A
HOXC6		LHFPL2	CNOT10
BLOC1S1		PGAM5	BACH2
POLR3B		HOXB6	MSTO1
UBE3B		AMMECR1	YBX1
BCL7A		DBNL	MAP1A
PGAM5		PDXK	SERINC3
PGAM5		MGRN1	DIDO1
KCTD12		VGLL4	PARP1
PCID2		MYOM1	HGSNAT
PDS5B		PICK1	HNRNPAB
TM9SF2		DMPK	RANBP10
ATP11A		CRTC3	RPS15
TMCO3		GLUL	RPL23
SUPT16H		PTK7	COCH
MAX		KLHL21	CDC34
MAX		GRIN1	ATP5B
NEK9		CDC25A	RPA1
NRDE2		GOSR2	ST14
LGMN		COL5A1	ZC3H3
BAG5		BRSK2	PRDX2
XRCC3		MNT	TPI1
PPP1R13B		LRATD2	MCM2
TOX4		NFIC	RALGDS
PLEKHH1		ARHGEF40	POLR2A
SLC39A9			ATP13A2
SRSF5			HEATR6
DLST			MCM10
UBR7			UQCRFS1
KLC1			TONSL
SIVA1			MAPKAPK5
SHF			KPNB1
RBPMS2			MANBAL
TLE3			ZNF146
TBC1D2B			MED13L
LYSMD4			ISLR2
KLF13			HMGN4
BAHD1			HERPUD1
SNAP23			RPL3
THSD4			CBFB
ARNT2			NCAPD2
AKAP13			DHODH
MRPS11			FAM127B
SEMA4B			CACFD1
SEMA4B			FAM107B
SEMA4B			HDLBP
MEF2A			EIF3B
FBXL16			ATP7B
FBXL16			SAR1A
MSRB1			GAPDH
CASKIN1			RPS17
PGP			RPL13
PRSS22			TNPO2
USP7			HOOK3
LITAF			ABCD1
CPPED1			HOXC13
GTF3C1			GIGYF1
TUFM			UBB
C16orf58			SF3B2
C16orf58			PRPF8
C16orf87			RPS12
CMTM4			NKX2-5
HSDL1			RAPGEF2
COTL1			PRDX4
ZDHHC7			HSPA1B
MTHFSD			FLNA
FBXO31			TMEM132A
ZCCHC14			ZCCHC12
SLC7A5			CSNK2A1
RNF166			TPRN
FAM234A			BTN3A2
NME4			BTN3A3
RAB11FIP3			NUDT9
PIGQ			GART
CACNA1H			PLXNB2
NUBP2			RPL36
NUBP2			MUT
TRAF7			PRKAB2
TEDC2			CD2BP2
KREMEN2			SPCS3
NAA60			FUBP1
GLIS2			CCT8
CLEC16A			PFDN2
SNN			DGKE
TNRC6A			SHPK
KIAA0556			BSDC1
ATXN2L			IARS
ATXN2L			DPH2
SH2B1			PITPNA
SPNS1			NACA
PPP4C			KIAA1967
BCKDK			FASN
GNAO1			DVL3
ADGRG1			AARS
NOL3			STK40
E2F4			DDX19A
CDH1			COG4
DDX19A			RPL36AL
KIAA0513			CLSPN
GSE1			DLST
ACSF3			MAD2L1BP
GAS8			SGK196
RFLNB			CLPP
MNT			KLHL22
TAX1BP3			WSB2
P2RX5-TAX1BP3			CCDC180
SMARCE1			CDK20
AC073508.2			SART1
MPP2			RPA3
CDC42EP4			ARHGAP22
SRSF2			BUB3
TK1			ST3GAL2
TIMP2			ZNF609
NPTX1			DNAJC9
SLC38A10			MORC2
MAFG			BICD2
RAB40B			EPHA7
SGSM2			RHBDL3
RAP1GAP2			GLA
ZFP3			ZFYVE16
ACADVL			NUBP1
CNTROB			SDE2
DRG2			SELRC1
TRIM16L			CWC22
MAPK7			KAT2A
PSMD11			THOC5
MLLT6			GADD45A
LASP1			BAG6
LASP1			MYO19
RAPGEFL1			DESI1
RARA			COMMD2
RSAD1			VPS4A
BCAS3			WDR1
DCAF7			CTDSP2
MAP3K3			ACTN1
CEP95			PCCB
SEC14L1			KMT2D
RPTOR			WDR5
BAHCC1			ATP5E
BAHCC1			PRRC2A
LPIN2			RARA
TCF4			SNRNP70
RALBP1			ELOVL6
RAB31			ARRB2
RAB31			SPAG7
RNF165			HECTD3
LIPG			POLR3H
ONECUT2			MCM3AP
MED16			UHRF1
MBD3			TIMM50
MBD3			MRPL23
MOB3A			EXOC8
MOB3A			ERLIN1
MOB3A			E2F4
LSM7			LAMP1
TIMM13			HEATR1
DIRAS1			TAGLN2
SGTA			HIST2H2BF
SGTA			NDUFA10
AES			EDF1
PIP5K1C			HSP90AB1
DAPK3			PPP5C
LONP1			LUZP1
MLLT1			COL6A1
MLLT1			RPL7A
CDC37			PIP5K1A
ADGRL1			COX1
ADGRL1			PUM2
BST2			PIM3
CEBPA			EFCAB14
FBXO17			TPT1
AKT2			ZC3HAV1
C19orf54			RECQL4
RABAC1			DENR
SMG9			HSPA9
NUP62			BIRC6
VRK3			LSM14A
ISOC2			DNM1
CDC34			DNM1L
GPX4			ALKBH5
C19orf24			SF3B3
CSNK1G2			ACADVL
NCLN			ZNF33A
NCLN			NBPF15
NFIC			MRPL46
KDM4B			LRRC42
TRIP10			DBN1
ARHGEF18			AFF1
AC008878.3			PPP6R3
MAP2K7			NOMO3
SLC44A2			APOPT1
JUNB			DNAJA2
AP1M1			RNF149
MAST3			HK1
MPV17L2			CHMP2A
GATAD2A			SLC25A1
LTBP4			MLH3
APOC1			APBA2
SAE1			MRPL54
NUCB1			EDC3
PRRG2			CDC42EP1
PRMT1			PKN3
ZNF473			YIPF3
RPL28			VIM
ZNF444			GPSM1
SUPT7L			POLG
MOGS			ALDH2
REV1			CHD8
LONRF2			DDX23
LONRF2			ESRRA
POLR2D			ZNF837
HS6ST1			PDCD5
HDAC4			NCLN
KIF1A			CUL4A
SOX11			NCL
RNF144A			XYLT2
CRIM1			SPEN
PKDCC			PLBD2
PRKCE			MOGS
TTC7A			MDH2
COMMD1			ZDHHC7
ANTXR1			HEXA
PCYOX1			SEPHS2
VAMP8			C12orf57
MAP4K4			DIAPH1
SLC9A2			FNBP1
GCC2			HDGF
INHBB			MBOAT7
UBR3			FRAT2
SP5			HIST1H4B
NUP35			CAMLG
CYP20A1			SUPT6H
SLC11A1			HLA-B
EIF4E2			ALDH1A2
ING5			JUP
CD93			UQCR11
PDRG1			IRF2BP2
NFS1			THG1L
MAFB			NBR1
TCFL5			USP28
DIDO1			PWWP2A
HELZ2			RPP30
HELZ2			FOXO3
ARFRP1			CDKN2A
ZNF512B			TMEM126B
SOX18			PGM2L1
SIRPA			FURIN
PTPRA			TIMELESS
CDC25B			ELAC2
PPP1R16B			BTG3
YWHAB			VPS18
EYA2			PTPLAD1
STX16			PSMD2
NELFCD			PFKP
NELFCD			SF3A1
NTSR1			PQBP1
TPD52L2			SMG1
SYNJ1			NMT1
PRDM15			HNRNPC
PRDM15			RFX3
TFF3			HNRNPM
TFF1			LSM12
CBS			SUPT16H
CBSL			HNRNPA1
SUMO3			PPP4C
PTTG1IP			TMED2
POFUT2			IFRD2
HUNK			CDK6
IFNAR1			KHDRBS1
AGPAT3			TPR
AGPAT3			ALDOA
AGPAT3			IPO13
ADARB1			MAPKAPK2
ADARB1			LARP1
ADARB1			PELP1
COL18A1			GTF3C1
DIP2A			SMDT1
DGCR2			ITGA7
TRMT2A			SOCS7
MAPK1			SMC1A
PPM1F			RAVER2
CASTOR1			TBP
AC004997.1			CLCC1
SUN2			GLUL
CBX6			PCNT
NAGA			CBS
RTL6			EIF3M
SNAP29			TOMM7
SPECC1L			BCAT2
GAS2L1			CANX
GAS2L1			NPTX1
RNF185			RPL21
PICK1			LRRC8D
GTPBP1			HMGCR
TNRC6B			EPDR1
SMDT1			ACTN4
PPARA			RPL29
ADM2			YDJC
SHANK3			MAU2
ATP2B2			HEATR2
VGLL4			NMNAT2
UBP1			DYNC1H1
ANO10			SFPQ
ZNF445			UBE2F
CELSR3			PPP2R5D
PRKAR2A			FOXK1
IP6K1			IMMT
ITGB5			RTCA
GATA2			EEF1A1
ATG7			STOML2
CCDC174			MED8
FBXL2			FBN2
ACVR2B			EHMT1
RPSA			EWSR1
NKTR			PROSER1
NBEAL2			MTHFD1L
GNAI2			SLC7A2
GLYCTK			AP3D1
NISCH			UNKL
GPR27			LRRC41
PLXNA1			RPL7
PLXNA1			YTHDF2
YEATS2			BEX4
OPA1			PHTF1
LRPAP1			MTSS1L
LRPAP1			TECR
LRPAP1			MSN
HNRNPDL			CCDC142
FAM193A			PCBP2
HTT			MRPS15
MSX1			ARF1
TADA2B			PSMD13
SMIM20			SEPHS1
CPE			PEX14
SLC12A7			FYCO1
FAM172A			ZER1
EFNA5			SDHC
IRF1			SLC16A1
KIF3A			APEH
FLT4			PDXDC1
TRIM7			HNRNPF
C5orf38			THOP1
ERBIN			HDAC7
MAST4			ANKRD36B
PRRC1			NUP62
PDLIM4			SCARB1
TMCO6			BAG5
FBXO38			MEGF8
TCOF1			C16orf59
SLC36A1			ZFYVE27
ATP6V0E1			WTIP
NSD1			LRP12
GRK6			CCNF
KCNK5			EIF3D
BVES			SEMA3E
PSMG4			RNF19A
HIST1H2AG			MXI1
PHF1			ENTPD6
ANKS1A			TAF15
PPARD			NR1I2
AL365205.1			KLHL8
TOMM6			TOMM40
SRF			SOLH
HEY2			ARPC5L
MTHFD1L			PSMD8
ESR1			USP36
ZFAND2A			PDCD7
TMEM184A			NDUFAB1
KDELR2			TACO1
SP8			TRAPPC10
TOMM7			FKBP15
PTCD1			KPNA6
ATP5MF-PTCD1			CCDC137
CCDC71L			TRAP1
PODXL			PCNXL3
PODXL			KIAA0100
HIPK2			HADHA
KIAA1147			ILF3
FASTK			RBAK
TMUB1			ACAD9
SUN1			NOP2
GET4			CNP
GPER1			DCTPP1
MAFK			ITPRIPL2
IQCE			PAPD4
IQCE			LONRF2
TSPAN13			WDR6
AQP1			PRRC2B
CCM2			UBA6
LANCL2			RAD51D
DTX2			CDH2
LMTK2			UBXN1
SERPINE1			RTEL1
CUX1			EXOC7
DNAJB6			PDRG1
DNAJB6			NSD1
FAM167A			HIST2H2BE
TRIM35			C9orf89
GTF2E2			GDE1
RAB11FIP1			SIRPA
AZIN1			PTPN21
ST3GAL1			KMT2C
C8orf82			WNK1
CLN8			NR1H2
NEIL2			SHMT2
SLC7A2			MAGOH
CHMP7			ATRX
ELP3			WDR67
EXTL3			TMEM66
BAG4			CLTC
SULF1			REXO4
ZHX2			HNRNPR
THEM6			PDCD11
GLI4			RAD23A
HSF1			SYVN1
HSF1			IMPDH1
LRRC14			UVRAG
B4GALT1			SF3A3
FAM219A			TUBB
CDK20			PRDM16
BICD2			MRPS18B
TSTD2			PRICKLE4
ANKS6			TMEM115
FBXW2			FREM2
HSPA5			CDC6
SETX			RALGAPB
SLC2A6			SALL3
NRARP			ALYREF
SPIN1			SLMO1
NCBP1			P4HB
MSANTD3			RPS2
PBX3			SDK1
STXBP1			SRCAP
TBC1D13			PPP1CB
GPR107			AKTIP
PPP1R26			MAZ
FAM69B			LMNA
RABL6			ASB3
EHMT1			H2AFV
MAP7D2			POLR1A
MAP7D2			REEP4
BCOR			CCT7
KDM5C			LMTK2
MAGT1			CTNND1
CD99L2			PSAP
PLCXD1			ANO6
TBL1X			ASB8
PQBP1			SMC3
HMGB3			H2AFY
DUSP9			ASB6
DUSP9			PNMA2
			CCND2
			ATXN7L3
			EIF4A1
			PPIF
			DNM2
			LRPAP1
			PRR14L
			DDX11
			STK35
			ABCF1
			TM9SF1
			NTRK3
			GANAB
			LDHB
			UBN1
			CELSR1
			DDX42
			FBXL19
			KIRREL
			DLG3
			PTGFRN
			C11orf57
			NUDT16
			TAF6
			TPM3
			PAF1
			EZH1
			PLEC
			PTP4A2
			BCKDK
			U2AF2
			TUBB2B
			HNRNPK
			THRAP3
			IRS4
			TNRC18
			SMARCC2
			HIST1H2BD
			CPT1C
			RAB5B
			OGFR
			FOXN4
			CCHCR1
			SF3B1
			RNF185
			FAM109A
			KLHL11
			PEF1
			MATR3
			NUP50
			SOX8
			RPL5
			EMD
			TRIP12
			TIAM1
			TCOF1
			HIST2H2AB
			SEPT2
			SPTBN1
			TM9SF2
			SLCO4C1
			HIST4H4
			YY1
			ITGA8
			TMEM33
			CTCF
			GINS2
			ZZEF1
			CERK
			MTG1
			FN1
			CEP250
			AQP3
			PDS5A
			AGO1
			AP2B1
			MIER3
			SGMS2
			RAN
			NRD1
			DEDD
			MYH14
			RALBP1
			SAE1
			HIPK2
			NOC2L
			SSR2
			HIST1H2BG
			CTC1
			RPL7L1
			WWP2
			IRF2BPL
			PRNP
			SMOX
			HNRNPA2B1
			ACOX1
			SMARCA2
			C19orf43
			MACF1
			LAMTOR2
			CHERP
			TBCB
			PLXNA1
			HNRNPA0
			CLN6
			USP7
			WIPI2
			ADAMTS1
			MTA2
			TYMS
			WHSC1
			KRBA1
			SEC61A1
			RRP1B
			ARHGAP19
			UBE2G2
			AKAP8L
			TMCO4
			DRG1
			SEMA7A
			DOM3Z
			AKAP11
			GALK1
			RPL31
			PHKG2
			DST
			PVR
			FLCN
			UBA1
			PSMB7
			RCC2
			PLEKHB2
			HMGXB3
			PFDN6
			MYO1D
			MRPL38
			TLE3
			CYC1
			TUT1
			SEC16A
			MARS
			MBD1
			FAM120A
			UBE2C
			NRIP1
			PODXL2
			SOCS4
			FBXL14
			PDGFC
			DPM3
			LIG1
			SRRM2
			SLK
			IREB2
			MARCKSL1
			EIF4G1
			SLC38A7
			MAGED1
			KIAA1191
			NONO
			EZR
			OGG1
			CD99
			FSTL1
			RADIL
			CHD5
			RBM8A
			MAP7D1
			ZNF263
			PKD1
			ABCC1
			HCFC1
			CKAP4
			DPP3
			NACC1
			GOLGA2
			CTPS1
			EHMT2
			ADRBK2
			HIPK1
			RNPS1
			HS6ST1
			PGAM4
			PGAM1
			ADCK2
			TUBA1A
			TUBA1B
			CHST15
			SIL1
			LENG8
			PPP1R14B
			NCOR1
			PPP1R10
			WBP1L
			WDR33
			HIST2H3A
			SCARA3
			UGGT1
			SSH1
			VANGL1
			PLOD2
			RAB23
			MAP3K2
			POLR2B
			BCLAF1
			EBP
			VARS
			APBA3
			FAM98A
			TCERG1
			JARID2
			HYOU1
			PTPRU
			IL6ST
			RBM15B
			WDR62
			OSBPL11
			ASNS
			DDIT4
			KIFC2
			TUSC2
			ALDOC
			NRBP1
			MPP2
			ATN1
			PIN4
			THUMPD3
			SHKBP1
			NUPR1
			TATDN2
			ATPIF1
			ABLIM1
			C17orf51
			GGA3
			PABPN1
			CIC
			NEK9
			MCL1
			HRAS
			ZNF687
			IDH3B
			LRBA
			KDM4B
			CAMSAP3
			ALDH1B1
			C9orf78
			ZNF711
			NAF1
			H1F0
			HLA-A
			EPN2
			EP400
			GADD45GIP1
			HOXC4
			SUV39H1
			CIZ1
			ANKRD11
			NDUFS1
			ILF2
			MOV10
			SNRPD1
			NAT8L
			KDELR1
			MID1IP1
			GNPTAB
			RAB11FIP1
			MYO9A
			DLAT
			OGFOD1
			NIP7
			LRRC37A2
			LDLRAP1
			STAT1
			RRP1
			CDCA4
			TMSB10
			DNAJC10
			MKI67
			MDC1
			COL4A2
			ZNF784
			DDX55
			DAP3
			RGMA
			MRPS12
			FUS
			TCF3
			SLC4A2
			USP19
			MAGEF1
			SYK
			GDF11
			MFSD9
			CD300E
			PLEKHG5
			HELZ2
			FAM135B
			ZNF566
			CYP20A1
			SECTM1
			UNC13A
			GATA2
			GNAI2
			HIPK2
			LZTS2
			NDRG4
			RARG
			SEMA4B
			ST3GAL1
			TUFM
			DAB2IP
			ZXDC
			HIPK2
			LMBR1L
			ISOC2
			ZCCHC24
			HIPK2
			LMBR1L
			ZCCHC24
			DAB2IP
			FLCN
			HSF1
			LRPAP1
			SESN2
			SMG5
			ZNF566
			TAPBP
			VGLL4
			BACE1
			HES2
			MAPK8IP1
			MMEL1
			RXRA
			BACE1
			MAPK8IP1
			RNF185
			B4GALT1
			BAG5
			C1orf144
			CIT
			CYP20A1
			EFNA5
			FADS1
			FAM101B
			FCHSD2
			HIPK2
			ISOC2
			KLC1
			MOCS1
			NAT15
			NFIA
			NFIX
			PDRG1
			PRRC1
			PSMD11
			PTPRF
			PTPRS
			REV1
			SCD
			SESN2
			SH3PXD2B
			SMG5
			SPECC1L
			TAPBP
			TM9SF4
			TOX4
			TUFM
			VGLL4
			ZXDC
			FZR1
			JMJD4
			KIAA1671
			MAPK8IP1
			RAPGEFL1
			RUFY3
			SHISA6
			TH1L
			TOMM7
			ZNF566
			ZNF696
			BAG5
			C1orf144
			CYP20A1
			EFNA5
			FAM101B
			HIPK2
			NAT15
			NFIA
			PDRG1
			PRRC1
			PSMD11
			PTPRF
			PTPRS
			SCD
			SGTA
			SH3PXD2B
			SMG5
			SPECC1L
			TAPBP
			TM9SF4
			TOX4
			TUFM
			VGLL4
			ZXDC
			CIT
			JMJD4
			KIAA1671
			MAPK8IP1
			RUFY3
			TH1L
			TOMM7
			BAG5
			C1orf144
			CELSR3
			CMTM4
			CYP20A1
			EFNA5
			FAM101B
			FCHSD2
			HIPK2
			KCTD12
			NAT15
			NFIA
			PDRG1
			PRRC1
			PSMD11
			PTPRF
			PTPRS
			RNF185
			SCD
			SEMA4B
			SESN2
			SH3PXD2B
			SMG5
			TAPBP
			TM9SF4
			TOX4
			TUFM
			VGLL4
			ZXDC
			CTNNBIP1
			KIAA1671
			MAPK8IP1
			NFIX
			REEP2
			RUFY3
			SHISA6
			TH1L
			TOMM7
			BAG5
			C1orf144
			CYP20A1
			EFNA5
			FAM101B
			HIPK2
			NAT15
			NFIA
			PDRG1
			PRRC1
			PSMD11
			PTPRF
			PTPRS
			SCD
			SEMA4B
			SESN2
			SH3PXD2B
			SMG5
			TAPBP
			TM9SF4
			TOX4
			TUFM
			VGLL4
			ZXDC
			FAIM3
			KIAA1671
			MAPK8IP1
			NFIX
			REEP2
			RUFY3
			TH1L
			TOMM7
			ZNF566
			BAG5
			C1orf144
			CTNNBIP1
			CYP20A1
			EFNA5
			FAM101B
			HIPK2
			ISOC2
			NAT15
			NFIA
			PDRG1
			PRRC1
			PSMD11
			PTPRF
			PTPRS
			SCD
			SESN2
			SH3PXD2B
			SMG5
			TAPBP
			TM9SF4
			TOX4
			TUFM
			VGLL4
			ZC4H2
			ZXDC
			FAIM3
			KIAA1671
			MAPK8IP1
			NFIX
			REEP2
			RUFY3
			SHISA6
			TH1L
			TOMM7
			B4GALT1
			C1orf144
			CYP20A1
			EFNA5
			FAM101B
			HIPK2
			ISOC2
			NAT15
			NFIA
			PDRG1
			PRRC1
			PSMD11
			PTPRF
			PTPRS
			RNF185
			SCD
			SESN2
			SH3PXD2B
			SMG5
			TAPBP
			TM9SF4
			TOX4
			TUFM
			VGLL4
			HSF1
			KCTD12
			KIAA1671
			MAPK8IP1
			REEP2
			RUFY3
			TH1L
			TOMM7
			ZC3H8
			ZXDC
			SECTM1
			CYP20A1
			ZNF566
			SECTM1
			FAM135B
			HELZ2
			HELZ2
			PLEKHG5
			CD300E
			MFSD9
